# Supplementary material for: Nanoarchitectonics and Kinetics Insights into Fluoride Removal from Drinking Water Using Magnetic Tea Biochar
Source: Int J Environ Res Public Health. 2022 Oct 12;19(20):13092. doi: 10.3390/ijerph192013092 (PMC9603494; doi:10.3390/ijerph192013092)
Supplement: Supplementary file 1 [file ijerph-19-13092-s001.zip]

Archive with 1 entries (1 files):
- ijerph-1907093-supplementary.pdf
